# Supplementary material for: Proteomic and Functional Analysis Reveals Temperature-Driven Immune Evasion Strategies of Streptococcus iniae in Yellowfin Seabream (Acanthopagrus latus)
Source: Biology (Basel). 2025 Aug 2;14(8):986. doi: 10.3390/biology14080986 (PMC12383933; doi:10.3390/biology14080986)
Supplement: Supplementary file 1 [file biology-14-00986-s001.zip]

Archive with 1 entries (1 files):
- biology-3786592-supplementary.pdf
